# Supplementary material for: Associative patterns among anaerobic fungi, methanogenic archaea, and bacterial communities in response to changes in diet and age in the rumen of dairy cows
Source: Front Microbiol. 2015 Jul 31;6:781. doi: 10.3389/fmicb.2015.00781 (PMC4521595; doi:10.3389/fmicb.2015.00781)
Supplement: Supplementary file 1 [file Data_Sheet_1.XLS]

## Sheet: Fungal_genus
Abundance (in percent) of fungi genera by samples
	Heifer1.D1	Heifer1.D2	Heifer2.D1	Heifer2.D2	Heifer3.D1	Heifer3.D2	Heifer4.D1	Heifer4.D2	Heifer5.D1	Heifer5.D2	Maturecow1.D1	Maturecow1.D2	Maturecow2.D1	Maturecow2.D2	Maturecow3.D1	Maturecow3.D2	Maturecow4.D1	Maturecow4.D2	Maturecow5.D1	Maturecow5.D2
Ascomycota	0.217202	0	0	0	0	0.105485	0	0.162734	0	0.117096	0	0	0.0664894	0	0.213415	0	0.231839	0	0.281822	0
Ascomycota Acremonium	0	0	0	0.0992392	0	0.21097	0	0	0	0.117096	0	0	0	0.135227	0	0.477653	0	0	0	0
Ascomycota Acrostalagmus	0	0	0	0	0	0	0	0	0	0	0	0	0	0	0	0.0682361	0	0	0	0
Ascomycota Aspergillus	0.390964	0.0662252	0.439078	0.0330797	0.244499	0.527426	0	0.325468	0	0.702576	0.421941	0.0565931	0.0664894	0.169033	0.457317	0.818833	0	0	0.117426	0
Ascomycota Aureobasidium	0	0	0	0	0	0	0	0	0.211416	0	0	0.282965	0.0664894	0	0	0	0	0	0	0
Ascomycota Candida	0.260643	1.19205	6.91548	0.562355	6.35697	0.421941	0.0868056	0.244101	0	0.117096	0.703235	0.226372	0.332447	0.912779	0.335366	0.375299	0.0772798	1.27119	0.164396	19.0114
Ascomycota Chaetomiaceae	0	0	0	0	0	0	0	0	0	0	0	0.396152	0	0	0	0	0	0	0.0234852	0
Ascomycota Claviceps	0	0	0.219539	0	0.488998	0	0	0	0	0	0	0.0565931	0	0	0.0609756	0	0.0772798	0.141243	0	0
Ascomycota Cyphellophora	0	0	0	0	0	0	0	0	0	0	0	0	0	0	0.0609756	0	0	0	0.140911	0
Ascomycota Debaryomyces	0	0.264901	0	0.0330797	0	0.263713	0	0	0	0	0	0	0.265957	0.10142	0.121951	0.0682361	0	0.141243	0.728041	2.28137
Ascomycota Eurotium	3.08427	0	1.427	0.165399	1.71149	0.184599	0	0.406835	0	0.117096	1.26582	0	0.132979	0	6.89024	0.477653	0.540958	0.141243	3.47581	0.380228
Ascomycota Fusarium	0.390964	0.0662252	0.439078	0.463116	0.244499	0.184599	0.260417	1.13914	0	0.234192	0.421941	0.509338	0	0.439486	0.457317	0.443535	0.15456	0.988701	0.187882	0
Ascomycota Gibberella	0	0	0.109769	0	0	0	0	0.162734	0	0	0	0	0	0.0676133	0	0	0	0	0.0234852	0
Ascomycota Haematonectria	0	0	0	0	0	0	0	0	0	0	0	0	0.0664894	0	0.0304878	0	0	0	0	0
Ascomycota Hypocreales	0	0	0	0	0	0.0263713	0.0868056	0	0.211416	0	0	0	0.132979	0.0338066	0.0304878	0.034118	0.0772798	0	0.0469704	0
Ascomycota Incertae_sedis	0.477845	0	0	0.0992392	0	0.0263713	0	0	0	0	0	0	0	0	0.731707	0	0	0	0.117426	0
Ascomycota Meyerozyma	0	0	0	0	0	0.0263713	0	0.732303	0.211416	0.351288	0	0.113186	0.199468	0	0.0609756	0.034118	0	0	0	0
Ascomycota Microdochium	0	0	0	0	0	0.0527426	0	0	0	0	0	0	0	0	0	0	0	0	0	0
Ascomycota Monascus	2.0417	8.21192	7.13502	15.9775	5.62347	6.01266	3.73264	50.2848	20.0846	45.9016	15.1899	6.5648	14.5612	23.259	2.19512	30.911	36.9397	84.6045	1.45608	6.84411
Ascomycota Mycosphaerellaceae	0	0	0	0	0	0	0	0	0	0	0	0	0	0	0.0609756	0	0	0	0	0
Ascomycota Nakaseomyces	0	0	0	0	0	0.0527426	0.0868056	0	0	0	0.140647	0.0565931	0.0664894	0	0.0304878	0.102354	0.231839	0	0	2.6616
Ascomycota Nectriaceae	0	0	0	0	0	0	0	0	0.211416	0	0	0	0	0	0.0609756	0	0	0	0.211367	0
Ascomycota Neosartorya	0	0	0	0	0	0	0	0	0	0	0	0	0	0	0	0	0	0	0.0469704	0
Ascomycota Penicillium	0.477845	0.13245	1.31723	0	0.977995	0.0527426	0	0.081367	0	0.117096	2.67229	0	0	0.0676133	0.762195	0.136472	0.463679	0.141243	0.164396	1.90114
Ascomycota Phoma	0	0	0	0	0	0	0	0	0	0	0	0.0565931	0	0	0.70122	0	0	0	1.22123	0
Ascomycota Pichia	0.130321	1.78808	0.439078	1.45551	0.488998	1.63502	1.38889	0.976404	0.634249	1.75644	0.421941	0.0565931	3.125	16.2948	0.0914634	0.545889	0.15456	0.141243	0.258337	4.18251
Ascomycota Plectosphaerella	0.0434405	0	0.439078	0.0661594	0	0.0527426	0	0	0	0	0	0.169779	0	0	0.518293	0	0	0	1.47957	0
Ascomycota Preussia	0	0	0	0	0	0	0.0868056	0	0	0	0	0	0	0	0	0	0	0	0.0234852	0
Ascomycota Pseudallescheria	0	0	0	0	0	0	0	0.244101	0	0.351288	0	0	0	0.0338066	0.121951	0	0	0	0	0
Ascomycota Pyrenochaeta	0.086881	0	0	0	0	0	0	0	0	0	0	0	0	0	0	0	0	0	0	0
Ascomycota Saccharomyces	0	0.198675	0	0.0992392	0	0.0527426	0	0	0	0	0	0	0.0664894	0	0	0.0682361	0	0	0	0
Ascomycota Saccharomycetaceae	0	0	0	0.0330797	0	0.0527426	0.0868056	0.325468	0.634249	0	0	0.0565931	0.0664894	0	0	0.034118	0	0	0	0
Ascomycota Sclerotinia	0	0	0	0	0	0	0	0	0	0	0	0	0.0664894	0	0	0	0	0.141243	0	0
Ascomycota Sordaria	0	0	0	0	0	0	0	0	0	0	0	0	0.598404	0	0	0	0	0	0	0
Ascomycota Sordariales	0	0	0	0	0	0	0	0.081367	0	0	0	0	0	0	0.0304878	0	0	0	0	0
Ascomycota Sordariomycetes	2.38923	0	0.329308	0.0661594	0	0	0	0	0	0	0.421941	0	0	0	4.08537	0	0	0	1.78488	0.380228
Ascomycota Trichocomaceae	0.0434405	0	0.109769	0.0992392	0	0.949367	0	0.162734	0	0.351288	0	0	0.0664894	0	0	0.034118	0	0.141243	0.117426	0.380228
Ascomycota unidentified	0.086881	0	0	0	0.244499	0.131857	0	0	0	0.351288	0.281294	0.679117	0.0664894	0	0.457317	0	0.0772798	0	2.09018	0
Basidiomycota	0.91225	0	3.62239	0.231558	3.42298	0.474684	3.38542	4.06835	2.95983	4.44965	1.26582	2.94284	1.52926	0.0676133	1.12805	0.477653	0.695518	0	2.46595	0
Basidiomycota Bulleribasidium	0.086881	0	0	0	0	0	0	0	0.422833	0	0	0	0	0	0.0609756	0	0.463679	0	0	0
Basidiomycota Cryptococcus	0.130321	0	0.109769	0	0	0	0.260417	0	1.90275	0	0	0	0.0664894	0	0	0.034118	0.0772798	0	0.117426	0
Basidiomycota Dioszegia	0.130321	0	0	0	0	0	0	0	0	0	0	0	0	0	0	0	0	0	0	0
Basidiomycota Hannaella	0	0	0.219539	0	0	0	0	0	0	0	0	0	0	0	0.121951	0	0	0	0	0
Basidiomycota Ischnoderma	0	0	0	0	0	0	0	0	0	0	0	0	0	0.10142	0	0	0	0	0	0
Basidiomycota Occultifur	0	0	0	0.0992392	0	0	0	0	0	0	0	0	0	0	0	0	0	0	0	0
Basidiomycota Panaeolus	0.086881	0	0	0	0.244499	0	0	0	0	0	0	0	0	0	0.0304878	0	0	0	0	0
Basidiomycota Rhodotorula	0.0434405	0	0.219539	0	0	0	0	1.13914	0	1.75644	0	0.226372	0.199468	0.135227	0.213415	0	0	0	0.0469704	0
Basidiomycota Tremellales	0.738488	0	0.987925	0	0.488998	0.0263713	1.30208	0.162734	3.38266	0.351288	0.984529	1.07527	9.30851	0.0676133	0.670732	0	0.231839	0	0.399248	0
Basidiomycota Tremellomycetes	0	0	0	0	0.733496	0	0.260417	0	0.211416	0	0.421941	0.452745	0.332447	0	0	0	0	0	0.0234852	0
Basidiomycota unidentified	0.304083	0	0.219539	0.0661594	0	0	0	0	0	0	0.281294	0.339559	0.132979	0	0.0304878	0	0.0772798	0	0.0234852	0
Fungi	3.30148	0.0662252	7.57409	0.760834	8.55746	0.39557	1.12847	5.61432	12.0507	4.91803	4.64135	4.64063	2.19415	0.709939	13.4451	0.648243	5.40958	0.423729	6.69328	0
Neocallimastigomycota Caecomyces	0	0	0	0	0	0	0	0	0.211416	0	0.281294	0.113186	0	0	0.121951	0	0.309119	0	0	0
Neocallimastigomycota Cyllamyces	0.347524	0	0.109769	0.0330797	0	0	0	0	0	0.468384	0	0.282965	0.265957	0.540906	0.365854	0	0.231839	0	0.0469704	0
Neocallimastigomycota Neocallimastigaceae	0.390964	0.0662252	0.219539	0.0661594	0	0	0	0	1.47992	2.45902	0.843882	0.169779	3.05851	0.540906	0.945122	0.034118	0	0	0.211367	0.380228
Neocallimastigomycota Orpinomyces	0	0	0	0.0330797	0	0	0	0	0	0.117096	0.140647	0	0.0664894	0.0338066	0	0	0	0	0	0
Unassigned	69.0269	78.543	42.1515	73.3377	35.9413	78.0327	69.7917	11.6355	34.0381	5.8548	52.8833	69.8925	25.133	1.28465	50.3659	61.5148	46.136	5.64972	63.9972	33.8403
unidentified unidentified	14.3788	9.40397	25.247	6.11975	34.2298	10.0475	18.0556	22.0504	21.1416	29.0398	16.315	10.5829	36.5027	55.0034	13.9329	2.66121	7.34158	6.07345	11.8131	27.7567
Zygomycota Mortierella	0	0	0	0	0	0	0	0	0	0	0	0	1.19681	0	0	0	0	0	0	0

## Sheet: Archaeal_genus
Abundance (in percent) of methanogens genera by samples
	Heifer1.D1	Heifer1.D2	Heifer2.D1	Heifer2.D2	Heifer3.D1	Heifer3.D2	Heifer4.D1	Heifer4.D2	Heifer5.D1	Heifer5.D2	Maturecow1.D1	Maturecow1.D2	Maturecow2.D1	Maturecow2.D2	Maturecow3.D1	Maturecow3.D2	Maturecow4.D1	Maturecow4.D2	Maturecow5.D1	Maturecow5.D2
Methanobrevibacter	98.4747	97.8046	96.6236	96.0317	97.9191	98.8201	93.4968	87.2109	97.0838	97.1399	97.5763	97.2973	97.0484	98.6627	98.4277	97.2516	97.7273	95.087	95.0456	97.8746
Methanosphaera	1.23928	2.19539	3.17776	3.57143	1.84971	1.17994	6.18337	12.7891	2.91616	2.86006	2.4237	1.97505	2.83353	1.3373	1.15304	2.43129	2.27273	4.81064	4.82399	1.48778
vadinCA11	0	0	0.0993049	0	0	0	0	0	0	0	0	0	0	0	0	0	0	0.102354	0.130378	0
Other	0.285987	0	0.0993049	0.396825	0.231214	0	0.319829	0	0	0	0	0.727651	0.118064	0	0.419287	0.317125	0	0	0	0.63762
