# Supplementary material for: Associative patterns among anaerobic fungi, methanogenic archaea, and bacterial communities in response to changes in diet and age in the rumen of dairy cows
Source: Front Microbiol. 2015 Jul 31;6:781. doi: 10.3389/fmicb.2015.00781 (PMC4521595; doi:10.3389/fmicb.2015.00781)
Supplement: Supplementary file 2 [file Data_Sheet_2.XLS]

## Sheet: dice_index_D1
Dice index values for bacteria, anaerobic fungi and methanogenic archaea for Diet D1
	Methanobrevibacter	Methanosphaera	Caecomyces	Cyllamyces	Neocallimastigaceae	Orpinomyces	[Paraprevotellaceae]	Bacteroidales	BF311	BS11	CF231	Paludibacter	Prevotella	Prevotellaceae	S24-7	YRC22	Butyrivibrio	Clostridia	Clostridiales	Coriobacteriales	Lachnospiraceae	Ruminococcaceae	Ruminococcus	Succiniclasticum
Methanobrevibacter	1	1	0.571429	0.666667	0.823529	0.181818	0.461538	0.947368	0.181818	0	0.888889	0.888889	0.947368	0	0.823529	0.571429	0.181818	0.571429	0.333333	0.181818	0.888889	0.461538	0.666667	0.571429
Methanosphaera	1	1	0.571429	0.666667	0.823529	0.181818	0.461538	0.947368	0.181818	0	0.888889	0.888889	0.947368	0	0.823529	0.571429	0.181818	0.571429	0.333333	0.181818	0.888889	0.461538	0.666667	0.571429
Caecomyces	0.571429	0.571429	1	0.444444	0.545455	0.4	0.571429	0.615385	0.4	0	0.666667	0.666667	0.615385	0	0.545455	0.5	0.4	0.75	0.666667	0.4	0.5	0.857143	0.666667	0.25
Cyllamyces	0.666667	0.666667	0.444444	1	0.666667	0	0.5	0.714286	0.333333	0	0.769231	0.769231	0.714286	0	0.666667	0.666667	0.333333	0.666667	0.285714	0.333333	0.769231	0.5	0.8	0.666667
Neocallimastigaceae	0.823529	0.823529	0.545455	0.666667	1	0.25	0.4	0.75	0.25	0	0.8	0.8	0.75	0	0.571429	0.727273	0	0.545455	0.222222	0	0.666667	0.4	0.666667	0.545455
Orpinomyces	0.181818	0.181818	0.4	0	0.25	1	0.5	0.2	0	0	0.222222	0.222222	0.2	0	0.25	0	0	0.4	0.666667	0	0.222222	0.5	0.333333	0
[Paraprevotellaceae]	0.461538	0.461538	0.571429	0.5	0.4	0.5	1	0.5	0	0	0.545455	0.545455	0.5	0	0.6	0.285714	0.5	0.857143	0.8	0.5	0.545455	0.666667	0.75	0
Bacteroidales	0.947368	0.947368	0.615385	0.714286	0.75	0.2	0.5	1	0.2	0	0.941176	0.941176	1	0	0.875	0.615385	0.2	0.615385	0.363636	0.2	0.941176	0.5	0.714286	0.615385
BF311	0.181818	0.181818	0.4	0.333333	0.25	0	0	0.2	1	0	0.222222	0.222222	0.2	0	0.25	0.4	0	0.4	0	0	0.222222	0.5	0.333333	0.4
BS11	0	0	0	0	0	0	0	0	0	1	0	0	0	NA	0	0	0	0	0	0	0	0	0	0
CF231	0.888889	0.888889	0.666667	0.769231	0.8	0.222222	0.545455	0.941176	0.222222	0	1	1	0.941176	0	0.8	0.666667	0.222222	0.666667	0.4	0.222222	0.875	0.545455	0.769231	0.666667
Paludibacter	0.888889	0.888889	0.666667	0.769231	0.8	0.222222	0.545455	0.941176	0.222222	0	1	1	0.941176	0	0.8	0.666667	0.222222	0.666667	0.4	0.222222	0.875	0.545455	0.769231	0.666667
Prevotella	0.947368	0.947368	0.615385	0.714286	0.75	0.2	0.5	1	0.2	0	0.941176	0.941176	1	0	0.875	0.615385	0.2	0.615385	0.363636	0.2	0.941176	0.5	0.714286	0.615385
Prevotellaceae	0	0	0	0	0	0	0	0	0	NA	0	0	0	1	0	0	0	0	0	0	0	0	0	0
S24-7	0.823529	0.823529	0.545455	0.666667	0.571429	0.25	0.6	0.875	0.25	0	0.8	0.8	0.875	0	1	0.363636	0.25	0.727273	0.444444	0.25	0.933333	0.6	0.833333	0.545455
YRC22	0.571429	0.571429	0.5	0.666667	0.727273	0	0.285714	0.615385	0.4	0	0.666667	0.666667	0.615385	0	0.363636	1	0	0.5	0	0	0.5	0.285714	0.444444	0.5
Butyrivibrio	0.181818	0.181818	0.4	0.333333	0	0	0.5	0.2	0	0	0.222222	0.222222	0.2	0	0.25	0	1	0.4	0.666667	1	0.222222	0.5	0.333333	0
Clostridia	0.571429	0.571429	0.75	0.666667	0.545455	0.4	0.857143	0.615385	0.4	0	0.666667	0.666667	0.615385	0	0.727273	0.5	0.4	1	0.666667	0.4	0.666667	0.857143	0.888889	0.25
Clostridiales	0.333333	0.333333	0.666667	0.285714	0.222222	0.666667	0.8	0.363636	0	0	0.4	0.4	0.363636	0	0.444444	0	0.666667	0.666667	1	0.666667	0.4	0.8	0.571429	0
Coriobacteriales	0.181818	0.181818	0.4	0.333333	0	0	0.5	0.2	0	0	0.222222	0.222222	0.2	0	0.25	0	1	0.4	0.666667	1	0.222222	0.5	0.333333	0
Lachnospiraceae	0.888889	0.888889	0.5	0.769231	0.666667	0.222222	0.545455	0.941176	0.222222	0	0.875	0.875	0.941176	0	0.933333	0.5	0.222222	0.666667	0.4	0.222222	1	0.545455	0.769231	0.666667
Ruminococcaceae	0.461538	0.461538	0.857143	0.5	0.4	0.5	0.666667	0.5	0.5	0	0.545455	0.545455	0.5	0	0.6	0.285714	0.5	0.857143	0.8	0.5	0.545455	1	0.75	0.285714
Ruminococcus	0.666667	0.666667	0.666667	0.8	0.666667	0.333333	0.75	0.714286	0.333333	0	0.769231	0.769231	0.714286	0	0.833333	0.444444	0.333333	0.888889	0.571429	0.333333	0.769231	0.75	1	0.444444
Succiniclasticum	0.571429	0.571429	0.25	0.666667	0.545455	0	0	0.615385	0.4	0	0.666667	0.666667	0.615385	0	0.545455	0.5	0	0.25	0	0	0.666667	0.285714	0.444444	1

## Sheet: dice_index_D2
Dice index values for bacteria, anaerobic fungi and methanogenic archaea for Diet D2
	Methanobrevibacter	Methanosphaera	Caecomyces	Cyllamyces	Neocallimastigaceae	Orpinomyces	[Paraprevotellaceae]	Bacteroidales	BF311	BS11	CF231	Paludibacter	Prevotella	Prevotellaceae	S24-7	YRC22	Butyrivibrio	Clostridia	Clostridiales	Coriobacteriales	Lachnospiraceae	Ruminococcaceae	Ruminococcus	Succiniclasticum
Methanobrevibacter	1	1	0.181818	0.461538	0.571429	0.181818	0.181818	0.947368	0.181818	0.333333	0.947368	0.947368	0.947368	0.333333	0.823529	0.947368	0	0.666667	0.571429	0.461538	0.888889	0.666667	0.333333	0.461538
Methanosphaera	1	1	0.181818	0.461538	0.571429	0.181818	0.181818	0.947368	0.181818	0.333333	0.947368	0.947368	0.947368	0.333333	0.823529	0.947368	0	0.666667	0.571429	0.461538	0.888889	0.666667	0.333333	0.461538
Caecomyces	0.181818	0.181818	1	0.5	0.4	0	0	0.2	0	0.666667	0.2	0.2	0.2	0	0.25	0.2	0	0.333333	0.4	0	0.222222	0.333333	0.666667	0
Cyllamyces	0.461538	0.461538	0.5	1	0.857143	0.5	0	0.5	0	0.4	0.5	0.5	0.5	0	0.4	0.5	0	0.25	0.285714	0	0.363636	0.25	0.4	0
Neocallimastigaceae	0.571429	0.571429	0.4	0.857143	1	0.4	0	0.461538	0	0.333333	0.461538	0.461538	0.461538	0	0.363636	0.461538	0	0.222222	0.25	0	0.333333	0.222222	0.333333	0
Orpinomyces	0.181818	0.181818	0	0.5	0.4	1	0	0.2	0	0	0.2	0.2	0.2	0	0	0.2	0	0	0	0	0.222222	0	0	0
[Paraprevotellaceae]	0.181818	0.181818	0	0	0	0	1	0.2	0	0	0.2	0.2	0.2	0	0.25	0.2	0	0	0	0	0.222222	0	0	0
Bacteroidales	0.947368	0.947368	0.2	0.5	0.461538	0.2	0.2	1	0.2	0.363636	1	1	1	0.363636	0.875	1	0	0.714286	0.615385	0.5	0.941176	0.714286	0.363636	0.5
BF311	0.181818	0.181818	0	0	0	0	0	0.2	1	0.666667	0.2	0.2	0.2	0.666667	0.25	0.2	0	0.333333	0.4	0.5	0.222222	0.333333	0	0
BS11	0.333333	0.333333	0.666667	0.4	0.333333	0	0	0.363636	0.666667	1	0.363636	0.363636	0.363636	0.5	0.444444	0.363636	0	0.571429	0.666667	0.4	0.4	0.571429	0.5	0
CF231	0.947368	0.947368	0.2	0.5	0.461538	0.2	0.2	1	0.2	0.363636	1	1	1	0.363636	0.875	1	0	0.714286	0.615385	0.5	0.941176	0.714286	0.363636	0.5
Paludibacter	0.947368	0.947368	0.2	0.5	0.461538	0.2	0.2	1	0.2	0.363636	1	1	1	0.363636	0.875	1	0	0.714286	0.615385	0.5	0.941176	0.714286	0.363636	0.5
Prevotella	0.947368	0.947368	0.2	0.5	0.461538	0.2	0.2	1	0.2	0.363636	1	1	1	0.363636	0.875	1	0	0.714286	0.615385	0.5	0.941176	0.714286	0.363636	0.5
Prevotellaceae	0.333333	0.333333	0	0	0	0	0	0.363636	0.666667	0.5	0.363636	0.363636	0.363636	1	0.444444	0.363636	0	0.571429	0.333333	0.8	0.4	0.571429	0.5	0.4
S24-7	0.823529	0.823529	0.25	0.4	0.363636	0	0.25	0.875	0.25	0.444444	0.875	0.875	0.875	0.444444	1	0.875	0	0.666667	0.545455	0.6	0.8	0.833333	0.444444	0.4
YRC22	0.947368	0.947368	0.2	0.5	0.461538	0.2	0.2	1	0.2	0.363636	1	1	1	0.363636	0.875	1	0	0.714286	0.615385	0.5	0.941176	0.714286	0.363636	0.5
Butyrivibrio	0	0	0	0	0	0	0	0	0	0	0	0	0	0	0	0	1	0	0	0	0	0	0	0
Clostridia	0.666667	0.666667	0.333333	0.25	0.222222	0	0	0.714286	0.333333	0.571429	0.714286	0.714286	0.714286	0.571429	0.666667	0.714286	0	1	0.888889	0.75	0.769231	0.8	0.571429	0.75
Clostridiales	0.571429	0.571429	0.4	0.285714	0.25	0	0	0.615385	0.4	0.666667	0.615385	0.615385	0.615385	0.333333	0.545455	0.615385	0	0.888889	1	0.571429	0.666667	0.666667	0.333333	0.571429
Coriobacteriales	0.461538	0.461538	0	0	0	0	0	0.5	0.5	0.4	0.5	0.5	0.5	0.8	0.6	0.5	0	0.75	0.571429	1	0.545455	0.75	0.4	0.666667
Lachnospiraceae	0.888889	0.888889	0.222222	0.363636	0.333333	0.222222	0.222222	0.941176	0.222222	0.4	0.941176	0.941176	0.941176	0.4	0.8	0.941176	0	0.769231	0.666667	0.545455	1	0.769231	0.4	0.545455
Ruminococcaceae	0.666667	0.666667	0.333333	0.25	0.222222	0	0	0.714286	0.333333	0.571429	0.714286	0.714286	0.714286	0.571429	0.833333	0.714286	0	0.8	0.666667	0.75	0.769231	1	0.571429	0.5
Ruminococcus	0.333333	0.333333	0.666667	0.4	0.333333	0	0	0.363636	0	0.5	0.363636	0.363636	0.363636	0.5	0.444444	0.363636	0	0.571429	0.333333	0.4	0.4	0.571429	1	0.4
Succiniclasticum	0.461538	0.461538	0	0	0	0	0	0.5	0	0	0.5	0.5	0.5	0.4	0.4	0.5	0	0.75	0.571429	0.666667	0.545455	0.5	0.4	1

## Sheet: dice_index_Pp
Dice index values for bacteria, anaerobic fungi and methanogenic archaea for Primiparous cows
	Methanobrevibacter	Methanosphaera	Caecomyces	Cyllamyces	Neocallimastigaceae	Orpinomyces	[Paraprevotellaceae]	Bacteroidales	BF311	BS11	CF231	Paludibacter	Prevotella	Prevotellaceae	S24-7	YRC22	Butyrivibrio	Clostridia	Clostridiales	Coriobacteriales	Lachnospiraceae	Ruminococcaceae	Ruminococcus	Succiniclasticum
Methanobrevibacter	1	1	0.181818	0.461538	0.571429	0.181818	0	1	0	0	0.947368	0.947368	1	0.181818	0.75	0.823529	0	0.461538	0.333333	0.333333	0.947368	0.461538	0.333333	0.75
Methanosphaera	1	1	0.181818	0.461538	0.571429	0.181818	0	1	0	0	0.947368	0.947368	1	0.181818	0.75	0.823529	0	0.461538	0.333333	0.333333	0.947368	0.461538	0.333333	0.75
Caecomyces	0.181818	0.181818	1	0	0.4	0	0	0.181818	0	0	0.2	0.2	0.181818	0	0	0.25	0	0	0	0	0	0	0	0
Cyllamyces	0.461538	0.461538	0	1	0.857143	0.5	0	0.461538	0	0	0.5	0.5	0.461538	0	0.222222	0.4	0	0	0	0	0.5	0	0.4	0.444444
Neocallimastigaceae	0.571429	0.571429	0.4	0.857143	1	0.4	0	0.571429	0	0	0.615385	0.615385	0.571429	0	0.2	0.545455	0	0	0	0	0.461538	0	0.333333	0.4
Orpinomyces	0.181818	0.181818	0	0.5	0.4	1	0	0.181818	0	0	0.2	0.2	0.181818	0	0	0.25	0	0	0	0	0.2	0	0	0
[Paraprevotellaceae]	0	0	0	0	0	0	1	0	NA	NA	0	0	0	0	0	0	NA	0	0	0	0	0	0	0
Bacteroidales	1	1	0.181818	0.461538	0.571429	0.181818	0	1	0	0	0.947368	0.947368	1	0.181818	0.75	0.823529	0	0.461538	0.333333	0.333333	0.947368	0.461538	0.333333	0.75
BF311	0	0	0	0	0	0	NA	0	1	NA	0	0	0	0	0	0	NA	0	0	0	0	0	0	0
BS11	0	0	0	0	0	0	NA	0	NA	1	0	0	0	0	0	0	NA	0	0	0	0	0	0	0
CF231	0.947368	0.947368	0.2	0.5	0.615385	0.2	0	0.947368	0	0	1	1	0.947368	0.2	0.666667	0.875	0	0.5	0.363636	0.363636	0.888889	0.5	0.363636	0.8
Paludibacter	0.947368	0.947368	0.2	0.5	0.615385	0.2	0	0.947368	0	0	1	1	0.947368	0.2	0.666667	0.875	0	0.5	0.363636	0.363636	0.888889	0.5	0.363636	0.8
Prevotella	1	1	0.181818	0.461538	0.571429	0.181818	0	1	0	0	0.947368	0.947368	1	0.181818	0.75	0.823529	0	0.461538	0.333333	0.333333	0.947368	0.461538	0.333333	0.75
Prevotellaceae	0.181818	0.181818	0	0	0	0	0	0.181818	0	0	0.2	0.2	0.181818	1	0.285714	0.25	0	0.5	0	0.666667	0.2	0.5	0.666667	0.285714
S24-7	0.75	0.75	0	0.222222	0.2	0	0	0.75	0	0	0.666667	0.666667	0.75	0.285714	1	0.461538	0	0.444444	0.25	0.5	0.8	0.666667	0.5	0.666667
YRC22	0.823529	0.823529	0.25	0.4	0.545455	0.25	0	0.823529	0	0	0.875	0.875	0.823529	0.25	0.461538	1	0	0.6	0.444444	0.444444	0.75	0.6	0.222222	0.615385
Butyrivibrio	0	0	0	0	0	0	NA	0	NA	NA	0	0	0	0	0	0	1	0	0	0	0	0	0	0
Clostridia	0.461538	0.461538	0	0	0	0	0	0.461538	0	0	0.5	0.5	0.461538	0.5	0.444444	0.6	0	1	0.8	0.8	0.5	0.666667	0.4	0.666667
Clostridiales	0.333333	0.333333	0	0	0	0	0	0.333333	0	0	0.363636	0.363636	0.333333	0	0.25	0.444444	0	0.8	1	0.5	0.363636	0.4	0	0.5
Coriobacteriales	0.333333	0.333333	0	0	0	0	0	0.333333	0	0	0.363636	0.363636	0.333333	0.666667	0.5	0.444444	0	0.8	0.5	1	0.363636	0.8	0.5	0.5
Lachnospiraceae	0.947368	0.947368	0	0.5	0.461538	0.2	0	0.947368	0	0	0.888889	0.888889	0.947368	0.2	0.8	0.75	0	0.5	0.363636	0.363636	1	0.5	0.363636	0.8
Ruminococcaceae	0.461538	0.461538	0	0	0	0	0	0.461538	0	0	0.5	0.5	0.461538	0.5	0.666667	0.6	0	0.666667	0.4	0.8	0.5	1	0.4	0.444444
Ruminococcus	0.333333	0.333333	0	0.4	0.333333	0	0	0.333333	0	0	0.363636	0.363636	0.333333	0.666667	0.5	0.222222	0	0.4	0	0.5	0.363636	0.4	1	0.5
Succiniclasticum	0.75	0.75	0	0.444444	0.4	0	0	0.75	0	0	0.8	0.8	0.75	0.285714	0.666667	0.615385	0	0.666667	0.5	0.5	0.8	0.444444	0.5	1

## Sheet: dice_index_Mp
Dice index values for bacteria, anaerobic fungi and methanogenic archaea for Multiparous cows
	Methanobrevibacter	Methanosphaera	Caecomyces	Cyllamyces	Neocallimastigaceae	Orpinomyces	[Paraprevotellaceae]	Bacteroidales	BF311	BS11	CF231	Paludibacter	Prevotella	Prevotellaceae	S24-7	YRC22	Butyrivibrio	Clostridia	Clostridiales	Coriobacteriales	Lachnospiraceae	Ruminococcaceae	Ruminococcus	Succiniclasticum
Methanobrevibacter	1	1	0.571429	0.666667	0.823529	0.181818	0.571429	0.888889	0.333333	0.333333	0.888889	0.888889	0.888889	0.181818	0.888889	0.75	0.181818	0.75	0.571429	0.333333	0.823529	0.666667	0.666667	0.181818
Methanosphaera	1	1	0.571429	0.666667	0.823529	0.181818	0.571429	0.888889	0.333333	0.333333	0.888889	0.888889	0.888889	0.181818	0.888889	0.75	0.181818	0.75	0.571429	0.333333	0.823529	0.666667	0.666667	0.181818
Caecomyces	0.571429	0.571429	1	0.666667	0.545455	0.4	0.5	0.666667	0.333333	0.333333	0.666667	0.666667	0.666667	0	0.666667	0.4	0.4	0.8	0.75	0.333333	0.727273	0.888889	0.888889	0.4
Cyllamyces	0.666667	0.666667	0.666667	1	0.666667	0	0.444444	0.769231	0.285714	0.285714	0.769231	0.769231	0.769231	0	0.769231	0.727273	0.333333	0.727273	0.444444	0.285714	0.666667	0.6	0.8	0.333333
Neocallimastigaceae	0.823529	0.823529	0.545455	0.666667	1	0.25	0.363636	0.666667	0.222222	0.222222	0.666667	0.666667	0.666667	0	0.666667	0.615385	0	0.615385	0.363636	0	0.571429	0.5	0.666667	0.25
Orpinomyces	0.181818	0.181818	0.4	0	0.25	1	0.4	0.222222	0	0	0.222222	0.222222	0.222222	0	0.222222	0	0	0.285714	0.4	0	0.25	0.333333	0.333333	0
[Paraprevotellaceae]	0.571429	0.571429	0.5	0.444444	0.363636	0.4	1	0.666667	0	0	0.666667	0.666667	0.666667	0	0.666667	0.4	0.4	0.6	0.5	0.333333	0.727273	0.444444	0.666667	0
Bacteroidales	0.888889	0.888889	0.666667	0.769231	0.666667	0.222222	0.666667	1	0.4	0.4	1	1	1	0.222222	1	0.857143	0.222222	0.857143	0.666667	0.4	0.933333	0.769231	0.769231	0.222222
BF311	0.333333	0.333333	0.333333	0.285714	0.222222	0	0	0.4	1	0.5	0.4	0.4	0.4	0.666667	0.4	0.5	0	0.5	0.333333	0.5	0.444444	0.571429	0.285714	0.666667
BS11	0.333333	0.333333	0.333333	0.285714	0.222222	0	0	0.4	0.5	1	0.4	0.4	0.4	0.666667	0.4	0.5	0	0.5	0.666667	0.5	0.444444	0.571429	0.285714	0
CF231	0.888889	0.888889	0.666667	0.769231	0.666667	0.222222	0.666667	1	0.4	0.4	1	1	1	0.222222	1	0.857143	0.222222	0.857143	0.666667	0.4	0.933333	0.769231	0.769231	0.222222
Paludibacter	0.888889	0.888889	0.666667	0.769231	0.666667	0.222222	0.666667	1	0.4	0.4	1	1	1	0.222222	1	0.857143	0.222222	0.857143	0.666667	0.4	0.933333	0.769231	0.769231	0.222222
Prevotella	0.888889	0.888889	0.666667	0.769231	0.666667	0.222222	0.666667	1	0.4	0.4	1	1	1	0.222222	1	0.857143	0.222222	0.857143	0.666667	0.4	0.933333	0.769231	0.769231	0.222222
Prevotellaceae	0.181818	0.181818	0	0	0	0	0	0.222222	0.666667	0.666667	0.222222	0.222222	0.222222	1	0.222222	0.285714	0	0.285714	0.4	0.666667	0.25	0.333333	0	0
S24-7	0.888889	0.888889	0.666667	0.769231	0.666667	0.222222	0.666667	1	0.4	0.4	1	1	1	0.222222	1	0.857143	0.222222	0.857143	0.666667	0.4	0.933333	0.769231	0.769231	0.222222
YRC22	0.75	0.75	0.4	0.727273	0.615385	0	0.4	0.857143	0.5	0.5	0.857143	0.857143	0.857143	0.285714	0.857143	1	0	0.666667	0.4	0.25	0.769231	0.545455	0.545455	0.285714
Butyrivibrio	0.181818	0.181818	0.4	0.333333	0	0	0.4	0.222222	0	0	0.222222	0.222222	0.222222	0	0.222222	0	1	0.285714	0.4	0.666667	0.25	0.333333	0.333333	0
Clostridia	0.75	0.75	0.8	0.727273	0.615385	0.285714	0.6	0.857143	0.5	0.5	0.857143	0.857143	0.857143	0.285714	0.857143	0.666667	0.285714	1	0.8	0.5	0.923077	0.909091	0.909091	0.285714
Clostridiales	0.571429	0.571429	0.75	0.444444	0.363636	0.4	0.5	0.666667	0.333333	0.666667	0.666667	0.666667	0.666667	0.4	0.666667	0.4	0.4	0.8	1	0.666667	0.727273	0.888889	0.666667	0
Coriobacteriales	0.333333	0.333333	0.333333	0.285714	0	0	0.333333	0.4	0.5	0.5	0.4	0.4	0.4	0.666667	0.4	0.25	0.666667	0.5	0.666667	1	0.444444	0.571429	0.285714	0
Lachnospiraceae	0.823529	0.823529	0.727273	0.666667	0.571429	0.25	0.727273	0.933333	0.444444	0.444444	0.933333	0.933333	0.933333	0.25	0.933333	0.769231	0.25	0.923077	0.727273	0.444444	1	0.833333	0.833333	0.25
Ruminococcaceae	0.666667	0.666667	0.888889	0.6	0.5	0.333333	0.444444	0.769231	0.571429	0.571429	0.769231	0.769231	0.769231	0.333333	0.769231	0.545455	0.333333	0.909091	0.888889	0.571429	0.833333	1	0.8	0.333333
Ruminococcus	0.666667	0.666667	0.888889	0.8	0.666667	0.333333	0.666667	0.769231	0.285714	0.285714	0.769231	0.769231	0.769231	0	0.769231	0.545455	0.333333	0.909091	0.666667	0.285714	0.833333	0.8	1	0.333333
Succiniclasticum	0.181818	0.181818	0.4	0.333333	0.25	0	0	0.222222	0.666667	0	0.222222	0.222222	0.222222	0	0.222222	0.285714	0	0.285714	0	0	0.25	0.333333	0.333333	1
